# Supplementary material for: Melatonin and Cortisol Suppression and Circadian Rhythm Disruption in Burnout Among Healthcare Professionals: A Systematic Review
Source: Clin Pract. 2025 Oct 29;15(11):199. doi: 10.3390/clinpract15110199 (PMC12651070; doi:10.3390/clinpract15110199)
Supplement: Supplementary file 1 [file clinpract-15-00199-s001.zip]

Archive with 1 entries (1 files):
- clinpract-3897944-supplementary.pdf
